# Supplementary material for: Whole-genome analysis of Fusarium graminearum insertional mutants identifies virulence associated genes and unmasks untagged chromosomal deletions
Source: BMC Genomics. 2015 Apr 3;16(1):261. doi: 10.1186/s12864-015-1412-9 (PMC4404607; doi:10.1186/s12864-015-1412-9)
Supplement: Additional file 2: — List of genes deleted in mutants DAF139, DAF140, DAF141, DAF10, Z43R606, and respective PHI-base BLAST results. [file 12864_2015_1412_MOESM2_ESM.xlsx]

## Sheet: DAF139_chr1_207genes
FGSG_11689
FGSG_11688
FGSG_00154
FGSG_15697
FGSG_00152
FGSG_00151
FGSG_11687
FGSG_00150
FGSG_11686
FGSG_11685
FGSG_00148
FGSG_00147
FGSG_11684
FGSG_11683
FGSG_00145
FGSG_00144
FGSG_15696
FGSG_15695
FGSG_00141
FGSG_11682
FGSG_00140
FGSG_00139
FGSG_00138
FGSG_00137
FGSG_00136
FGSG_15050
FGSG_00135
FGSG_00134
FGSG_15694
FGSG_00132
FGSG_00131
FGSG_00130
FGSG_00129
FGSG_00128
FGSG_15049
FGSG_15693
FGSG_00126
FGSG_15692
FGSG_00124
FGSG_15691
FGSG_00122
FGSG_15690
FGSG_00120
FGSG_00119
FGSG_00118
FGSG_00117
FGSG_00116
FGSG_15689
FGSG_00114
FGSG_15688
FGSG_00112
FGSG_00111
FGSG_15687
FGSG_00109
FGSG_00108
FGSG_00107
FGSG_11678
FGSG_11677
FGSG_11676
FGSG_00105
FGSG_00104
FGSG_00103
FGSG_00102
FGSG_00101
FGSG_00100
FGSG_00099
FGSG_11675
FGSG_11674
FGSG_00097
FGSG_00096
FGSG_15686
FGSG_00094
FGSG_00093
FGSG_00092
FGSG_15685
FGSG_00091
FGSG_00090
FGSG_00089
FGSG_11672
FGSG_11671
FGSG_00087
FGSG_11670
FGSG_11669
FGSG_00085
FGSG_00084
FGSG_00083
FGSG_00082
FGSG_15684
FGSG_00080
FGSG_00079
FGSG_00078
FGSG_00077
FGSG_00076
FGSG_00075
FGSG_15048
FGSG_00074
FGSG_00073
FGSG_00072
FGSG_00071
FGSG_00070
FGSG_00069
FGSG_00068
FGSG_00067
FGSG_00066
FGSG_15683
FGSG_00065
FGSG_11668
FGSG_00064
FGSG_00063
FGSG_00062
FGSG_00061
FGSG_00060
FGSG_00059
FGSG_00058
FGSG_11667
FGSG_11666
FGSG_11665
FGSG_11664
FGSG_15682
FGSG_11662
FGSG_15047
FGSG_00056
FGSG_00055
FGSG_00054
FGSG_00053
FGSG_00052
FGSG_00051
FGSG_00050
FGSG_11661
FGSG_00049
FGSG_00048
FGSG_00047
FGSG_00046
FGSG_00045
FGSG_00044
FGSG_00043
FGSG_15673
FGSG_11658
FGSG_11657
FGSG_00040
FGSG_00039
FGSG_00038
FGSG_11656
FGSG_15680
FGSG_00036
FGSG_11654
FGSG_11653
FGSG_00034
FGSG_00033
FGSG_00032
FGSG_15679
FGSG_00030
FGSG_00029
FGSG_15046
FGSG_00028
FGSG_00027
FGSG_00026
FGSG_00025
FGSG_00024
FGSG_00023
FGSG_11652
FGSG_11651
FGSG_00021
FGSG_15678
FGSG_00019
FGSG_00018
FGSG_00017
FGSG_00016
FGSG_11650
FGSG_00015
FGSG_00014
FGSG_11649
FGSG_11648
FGSG_00013
FGSG_00012
FGSG_00011
FGSG_00010
FGSG_00009
FGSG_11647
FGSG_11646
FGSG_11645
FGSG_17598
FGSG_00006
FGSG_00005
FGSG_00004
FGSG_15677
FGSG_00003
FGSG_15045
FGSG_11644
FGSG_00002
FGSG_00001
FGSG_11601
FGSG_11600
FGSG_11643
FGSG_11642
FGSG_11605
FGSG_11641
FGSG_16072
FGSG_11606
FGSG_15662
FGSG_16069
FGSG_11584
FGSG_16068
FGSG_11582
FGSG_11581
FGSG_11580
FGSG_16067

## Sheet: DAF140_chr2_177genes
FGSG_15659
FGSG_11509
FGSG_16045
FGSG_16046
FGSG_11512
FGSG_11513
FGSG_11514
FGSG_11515
FGSG_11516
FGSG_16047
FGSG_11518
FGSG_11519
FGSG_16048
FGSG_11521
FGSG_11522
FGSG_11523
FGSG_15658
FGSG_11524
FGSG_15660
FGSG_11525
FGSG_11526
FGSG_11527
FGSG_14013
FGSG_11528
FGSG_16049
FGSG_16050
FGSG_11531
FGSG_16051
FGSG_11533
FGSG_16052
FGSG_16053
FGSG_11536
FGSG_16054
FGSG_11538
FGSG_11539
FGSG_11540
FGSG_11541
FGSG_11542
FGSG_14014
FGSG_11543
FGSG_11544
FGSG_11545
FGSG_11546
FGSG_11547
FGSG_11548
FGSG_15661
FGSG_16055
FGSG_11550
FGSG_16056
FGSG_11552
FGSG_16057
FGSG_11554
FGSG_11555
FGSG_11556
FGSG_11557
FGSG_11558
FGSG_11559
FGSG_16058
FGSG_11561
FGSG_11562
FGSG_16059
FGSG_14016
FGSG_11564
FGSG_14017
FGSG_16060
FGSG_11566
FGSG_16061
FGSG_11568
FGSG_14018
FGSG_11569
FGSG_16062
FGSG_16063
FGSG_14019
FGSG_11572
FGSG_16064
FGSG_16065
FGSG_11574
FGSG_14020
FGSG_14021
FGSG_11576
FGSG_11577
FGSG_16066
FGSG_16073
FGSG_11635
FGSG_04690
FGSG_04689
FGSG_04688
FGSG_04687
FGSG_04686
FGSG_12201
FGSG_04685
FGSG_16074
FGSG_04683
FGSG_04682
FGSG_04681
FGSG_16075
FGSG_04679
FGSG_04678
FGSG_04677
FGSG_04676
FGSG_15257
FGSG_04675
FGSG_04674
FGSG_15256
FGSG_04673
FGSG_04672
FGSG_04671
FGSG_04670
FGSG_12202
FGSG_04669
FGSG_16076
FGSG_04667
FGSG_04666
FGSG_04665
FGSG_16077
FGSG_12206
FGSG_04663
FGSG_12207
FGSG_04662
FGSG_04661
FGSG_15255
FGSG_04660
FGSG_04659
FGSG_04658
FGSG_04657
FGSG_04656
FGSG_04655
FGSG_04654
FGSG_16078
FGSG_04652
FGSG_16079
FGSG_15254
FGSG_04650
FGSG_04649
FGSG_16080
FGSG_04647
FGSG_12209
FGSG_04646
FGSG_04645
FGSG_16081
FGSG_04643
FGSG_04642
FGSG_04641
FGSG_04640
FGSG_04639
FGSG_04638
FGSG_04637
FGSG_04636
FGSG_04635
FGSG_12210
FGSG_12211
FGSG_04633
FGSG_16082
FGSG_16083
FGSG_04630
FGSG_04629
FGSG_04628
FGSG_04627
FGSG_04626
FGSG_12212
FGSG_12213
FGSG_04624
FGSG_04623
FGSG_04622
FGSG_04621
FGSG_15258
FGSG_12214
FGSG_04620
FGSG_12215
FGSG_12216
FGSG_04619
FGSG_04618
FGSG_04617
FGSG_04616
FGSG_04615
FGSG_09926
FGSG_09927

## Sheet: DAF141_chr4_72genes
FGSG_06431
FGSG_06432
FGSG_06433
FGSG_06436
FGSG_06437
FGSG_06439
FGSG_06440
FGSG_06442
FGSG_06443
FGSG_06444
FGSG_06445
FGSG_06447
FGSG_06448
FGSG_06449
FGSG_06450
FGSG_06451
FGSG_06452
FGSG_06453
FGSG_06454
FGSG_06455
FGSG_06457
FGSG_06459
FGSG_06460
FGSG_06462
FGSG_06463
FGSG_06464
FGSG_06465
FGSG_06466
FGSG_06467
FGSG_06468
FGSG_06469
FGSG_06470
FGSG_06471
FGSG_06473
FGSG_06474
FGSG_06475
FGSG_06476
FGSG_06477
FGSG_06478
FGSG_06479
FGSG_06480
FGSG_06482
FGSG_06483
FGSG_11613
FGSG_11614
FGSG_12918
FGSG_12919
FGSG_12920
FGSG_12921
FGSG_12922
FGSG_12923
FGSG_12924
FGSG_12925
FGSG_14027
FGSG_15357
FGSG_15358
FGSG_15359
FGSG_15360
FGSG_15361
FGSG_15362
FGSG_16070
FGSG_16071
FGSG_16654
FGSG_16655
FGSG_16656
FGSG_16657
FGSG_16658
FGSG_16659
FGSG_16661
FGSG_16662
FGSG_16663
FGSG_17682

## Sheet: DAF10_150genes
FGSG_16067
FGSG_11580
FGSG_11581
FGSG_11582
FGSG_16068
FGSG_11584
FGSG_16069
FGSG_15662
FGSG_11606
FGSG_16072
FGSG_11641
FGSG_11605
FGSG_11642
FGSG_11643
FGSG_11600
FGSG_11601
FGSG_00001
FGSG_00002
FGSG_11644
FGSG_15045
FGSG_00003
FGSG_15677
FGSG_00004
FGSG_00005
FGSG_00006
FGSG_17598
FGSG_11645
FGSG_11646
FGSG_11647
FGSG_00009
FGSG_00010
FGSG_00011
FGSG_00012
FGSG_00013
FGSG_11648
FGSG_11649
FGSG_00014
FGSG_00015
FGSG_11650
FGSG_00016
FGSG_00017
FGSG_00018
FGSG_00019
FGSG_15678
FGSG_00021
FGSG_11651
FGSG_11652
FGSG_00023
FGSG_00024
FGSG_00025
FGSG_00026
FGSG_00027
FGSG_00028
FGSG_15046
FGSG_00029
FGSG_00030
FGSG_15679
FGSG_00032
FGSG_00033
FGSG_00034
FGSG_11653
FGSG_11654
FGSG_00036
FGSG_15680
FGSG_11656
FGSG_00038
FGSG_00039
FGSG_00040
FGSG_11657
FGSG_11658
FGSG_15673
FGSG_00043
FGSG_00044
FGSG_00045
FGSG_00046
FGSG_00047
FGSG_00048
FGSG_00049
FGSG_11661
FGSG_00050
FGSG_00051
FGSG_00052
FGSG_00053
FGSG_00054
FGSG_00055
FGSG_00056
FGSG_15047
FGSG_11662
FGSG_15682
FGSG_11664
FGSG_11665
FGSG_11666
FGSG_11667
FGSG_00058
FGSG_00059
FGSG_00060
FGSG_00061
FGSG_00062
FGSG_00063
FGSG_00064
FGSG_11668
FGSG_00065
FGSG_15683
FGSG_00066
FGSG_00067
FGSG_00068
FGSG_00069
FGSG_00070
FGSG_00071
FGSG_00072
FGSG_00073
FGSG_00074
FGSG_15048
FGSG_00075
FGSG_00076
FGSG_00077
FGSG_00078
FGSG_00079
FGSG_00080
FGSG_15684
FGSG_00082
FGSG_00083
FGSG_00084
FGSG_00085
FGSG_11669
FGSG_11670
FGSG_00087
FGSG_11671
FGSG_11672
FGSG_00089
FGSG_00090
FGSG_00091
FGSG_15685
FGSG_00092
FGSG_00093
FGSG_00094
FGSG_15686
FGSG_00096
FGSG_00097
FGSG_11674
FGSG_11675
FGSG_00099
FGSG_00100
FGSG_00101
FGSG_00102
FGSG_00103
FGSG_00104
FGSG_00105
FGSG_11676
FGSG_11677

## Sheet: Z43R606_92genes
FGSG_15982
FGSG_17745
FGSG_15980
FGSG_15979
FGSG_12124
FGSG_02394
FGSG_02393
FGSG_02392
FGSG_15978
FGSG_02390
FGSG_15142
FGSG_02389
FGSG_12123
FGSG_15977
FGSG_02387
FGSG_02386
FGSG_02385
FGSG_02384
FGSG_02383
FGSG_02382
FGSG_02381
FGSG_02380
FGSG_02379
FGSG_02378
FGSG_02377
FGSG_15976
FGSG_02375
FGSG_15975
FGSG_02373
FGSG_02372
FGSG_02370
FGSG_02369
FGSG_02368
FGSG_02367
FGSG_02366
FGSG_12121
FGSG_02365
FGSG_02364
FGSG_02363
FGSG_15974
FGSG_02361
FGSG_02360
FGSG_02359
FGSG_02358
FGSG_15973
FGSG_12120
FGSG_12119
FGSG_02355
FGSG_02354
FGSG_02353
FGSG_02352
FGSG_15141
FGSG_02351
FGSG_15972
FGSG_02349
FGSG_12118
FGSG_15971
FGSG_02348
FGSG_02347
FGSG_02346
FGSG_15970
FGSG_15969
FGSG_02343
FGSG_02342
FGSG_02341
FGSG_02340
FGSG_02339
FGSG_02338
FGSG_02337
FGSG_02336
FGSG_02335
FGSG_02334
FGSG_02333
FGSG_02332
FGSG_02331
FGSG_02330
FGSG_02329
FGSG_02328
FGSG_02327
FGSG_02326
FGSG_02325
FGSG_02324
FGSG_02323
FGSG_02322
FGSG_02321
FGSG_02320
FGSG_02319
FGSG_02318
FGSG_02317
FGSG_02316
FGSG_02315
FGSG_02314

## Sheet: BLAST DAF139_81 PHI_homologs
LOCUS	No of AA	MIPS annotation	E Value	PHI-base accession	Gene name	Species	PHI-base annotation	PHI-base phenotype
FGSG_00006	296	related to gEgh 16 protein	6.7e-39	PHI:257	GAS2	Magnaporthe oryzae		Reduced virulence
FGSG_00011	719	conserved hypothetical protein	0	PHI:1992	GzZC307	Fusarium graminearum	transcription factor	Unaffected pathogenicity
FGSG_00012	518	related to benzoate 4-monooxygenase cytochrome P450	1.5e-26	PHI:438	BcBOT1	Botrytis cinerea	Cytochrome P450 monooxygenase	Reduced virulence
FGSG_00013	534	related to quinate transport protein	3.5e-50	PHI:2968	Hxs1	Cryptococcus neoformans	Glucose uptake and transport	Reduced virulence
FGSG_00015	538	related to hexose transporter protein	1.7e-20	PHI:538	FRT1	Botrytis cinerea	Fructose transporter	Unaffected pathogenicity
FGSG_00019	542	conserved hypothetical protein	0.000175	PHI:317	RHBA	Aspergillus fumigatus	Nutrient signalling	Reduced virulence
FGSG_00026	405	related to monocarboxylate transporter 2	3.8e-54	PHI:812	MGG_10702	Magnaporthe oryzae	Hypothetical protein	Reduced virulence
FGSG_00028	275	probable metalloprotease MEP1	4e-67	PHI:479	MEP1	Coccidioides posadasii	Metalloproteinase	Reduced virulence
FGSG_00034	526	related to alpha-glucoside transport protein	1.5e-21	PHI:2968	Hxs1	Cryptococcus neoformans	Glucose uptake and transport	Reduced virulence
FGSG_00036	1598	probable fatty acid synthase, alpha subunit	0	PHI:96	FAS2	Candida albicans	Fatty acid synthetase	Loss of pathogenicity
FGSG_00046	1445	related to multidrug resistance protein	4.3e-43	PHI:267	MLT1	Candida albicans	ABC transporter	Reduced virulence
FGSG_00047	401	conserved hypothetical protein	2.6e-07	PHI:2311	PKS	Metarhizium anisopliae	Dihydroxynaphthalene Melanin Biosynthesis	Increased virulence (Hypervirulence)
FGSG_00049	382	related to branched-chain amino acid aminotransferase	2.1e-67	PHI:157	TOXF	Cochliobolus carbonum	Branched-chain-amino-acid aminotransferase	Loss of pathogenicity
FGSG_00051	325	related to aliphatic nitrilase	2.2e-54	PHI:143	CHT	Gloeocercospora sorghi	Cyanide hydratase	Unaffected pathogenicity
FGSG_00052	332	related to Zn(II)Cys6 transcriptional activator	2.2e-198	PHI:1998	GzZC313	Fusarium graminearum	transcription factor	Unaffected pathogenicity
FGSG_00054	309	conserved hypothetical protein	8.8e-05	PHI:2835	RED2	Cochliobolus heterostrophus	Putative short chain dehydrogenase	Reduced virulence
FGSG_00058	504	related to nicotinamide mononucleotide permease	1.3e-43	PHI:1555	GzMyb019	Fusarium graminearum	transcription factor	Unaffected pathogenicity
FGSG_00067	520	related to hexose transporter protein	1.3e-17	PHI:538	FRT1	Botrytis cinerea	Fructose transporter	Unaffected pathogenicity
FGSG_00069	613	related to transcription activator amyR	0	PHI:2000	GzZC315	Fusarium graminearum	transcription factor	Unaffected pathogenicity
FGSG_00070	545	probable alpha-glucoside transport protein	2.5e-35	PHI:2240	Srt1	Ustilago maydis	Sucrose Transporter	reduced virulence
FGSG_00072	278	conserved hypothetical protein	1.6e-07	PHI:2649	Msb2	Candida albicans	Mucin	Reduced virulence
FGSG_00073	336	conserved hypothetical protein	5.7e-05	PHI:2022	BUF1	Magnaporthe oryzae		Loss of pathogenicity
FGSG_00075	560	related to phthalate 4,5-dioxygenase oxygenase reductase subunit	0.000237	PHI:500	YHB1	Candida albicans	NO-scavenging flavohemoglobin	Reduced virulence
FGSG_00078	327	related to aldo/keto reductase	0.00021	PHI:419	CSH1	Candida albicans	Cell surface protein	Reduced virulence
FGSG_00082	534	related to triacylglycerol lipase V precursor	8.5e-20	PHI:541	LIP1	Botrytis cinerea	Lipase	Unaffected pathogenicity
FGSG_00083	526	related to allantoate permease	2.9e-65	PHI:1662	GzCCHC002	Fusarium graminearum	transcription factor	Unaffected pathogenicity
FGSG_00085	490	related to transporter protein	4.1e-13	PHI:1555	GzMyb019	Fusarium graminearum	transcription factor	Unaffected pathogenicity
FGSG_00087	516	related to hexose transporter protein	2.6e-26	PHI:2968	Hxs1	Cryptococcus neoformans	Glucose uptake and transport	Reduced virulence
FGSG_00092	442	related to salicylate 1-monooxygenase	6.7e-52	PHI:413	MPD1	Stagonospora nodorum	Mannitol 1-phosphate dehydrogenase	Unaffected pathogenicity
FGSG_00097	582	conserved hypothetical protein	2e-06	PHI:2567	CaNdt80p	Candida albicans	Transcription Factor	Loss of pathogenicity
FGSG_00100	503	related to 6-hydroxy-d-nicotine oxidase	9.6e-42	PHI:1046	CTB5	Cercospora nicotianae	oxidoreductase	Reduced virulence
FGSG_00101	334	related to integral membrane protein	3.4e-10	PHI:874	MGG_00435	Magnaporthe oryzae	Hypothetical protein	Loss of pathogenicity
FGSG_00102	547	related to C6 zink-finger protein PRO1A	0	PHI:1997	GzZC312	Fusarium graminearum	transcription factor	Unaffected pathogenicity
FGSG_00103	684	related to glu/asp-tRNA amidotransferase subunit A	1.3e-20	PHI:2654	DUR1,2	Candida albicans	Urea metabolism	Reduced virulence
FGSG_11581	465	conserved hypothetical protein	3e-06	PHI:1479	GzHMG011	Fusarium graminearum	transcription factor	Unaffected pathogenicity
FGSG_11582	118	conserved hypothetical protein	1e-06	PHI:2548	KRR1	Aspergillus fumigatus	Component of 90S preribosomal particles	Mixed outcome
FGSG_11606	206	related to hexose transporter protein	4.8e-08	PHI:2968	Hxs1	Cryptococcus neoformans	Glucose uptake and transport	Reduced virulence
FGSG_11644	560	related to ankyrin	0.000182	PHI:1260	FGSG_13944	Fusarium graminearum	protein kinase	Unaffected pathogenicity
FGSG_11645	682	related to proteoglycan	2.5e-19	PHI:2649	Msb2	Candida albicans	Mucin	Reduced virulence
FGSG_11654	737	related to nitrate assimilation regulatory protein	0	PHI:1750	GzZC065	Fusarium graminearum	transcription factor	Unaffected pathogenicity
FGSG_11656	2060	related to FAS1 - fatty-acyl-CoA synthase, beta chain	0	PHI:97	TOXC	Cochliobolus carbonum	Fatty acid synthetase	Reduced virulence
FGSG_11657	740	conserved hypothetical protein	1.2e-11	PHI:52	NUT1	Magnaporthe oryzae	GATA transcription factor for nitrogen metabolism	Reduced virulence
FGSG_11658	338	hypothetical protein	5.1e-195	PHI:1315	GzbHLH016	Fusarium graminearum	transcription factor	Unaffected pathogenicity
FGSG_11662	516	related to L-fucose permease	2e-05	PHI:175	HWP1	Candida albicans	Surface protein; hyphal development	Reduced virulence
FGSG_11671	841	related to beta-glucosidase	1e-41	PHI:748	um00446	Ustilago maydis	probable beta-glucosidase	Unaffected pathogenicity
FGSG_11672	515	conserved hypothetical protein	7e-306	PHI:1749	GzZC064	Fusarium graminearum	transcription factor	Unaffected pathogenicity
FGSG_11675	279	hypothetical protein	1e-06	PHI:2649	Msb2	Candida albicans	Mucin	Reduced virulence
FGSG_11677	751	conserved hypothetical protein	4.1e-79	PHI:672	CAS1	Cryptococcus neoformans	Capsule polysaccharide biosynthesis	Increased virulence (Hypervirulence)
FGSG_15673	7855	non-ribosomal peptide synthetase	5.2e-279	PHI:2511	Pes1	Aspergillus fumigatus	Nonribosomal peptide synthetase gene	Reduced virulence
FGSG_15679	1406	hypothetical protein	2.3e-17	PHI:517	CaEAP1	Candida albicans	Cell wall adhesin	Reduced virulence
FGSG_15682	778	related to salicylate 1-monooxygenase	1.3e-46	PHI:2376	DEP2	Alternaria brassicicola	Histone Deacetylase Inhibitor	Mixed outcome
FGSG_15684	749	hypothetical protein	0	PHI:1999	GzZC314	Fusarium graminearum	transcription factor	Unaffected pathogenicity
FGSG_15685	455	related to AMD2 - acetamidase	4.6e-19	PHI:2654	DUR1,2	Candida albicans	Urea metabolism	Reduced virulence"
FGSG_15686	510	related to multidrug resistance proteins	4.5e-47	PHI:1161	MgMfs1	Zymoseptoria tritici	major facilitator superfamily transporter	Chemistry target
FGSG_16069	403	probable cytochrome P450 55A2	0.00016	PHI:2908	CYP51B	Fusarium graminearum	P450 sterol 14a -demethylase, an enzyme essential for sterol biosynthesis and the target of azole fungicides	Mixed outcome
FGSG_16072	1276	hypothetical protein	6.7e-16	PHI:1260	FGSG_13944	Fusarium graminearum	protein kinase	Unaffected pathogenicity
FGSG_17598	529	related to O-methylsterigmatocystin oxidoreductase	3.6e-204	PHI:2393	Related	Fusarium graminearum	0	Increased virulence (Hypervirulence)
FGSG_00107	552	probable quinate transport protein	1e-44	PHI:2968	Hxs1	Cryptococcus neoformans	Glucose uptake and transport	Reduced virulence
FGSG_00108	493	related to allantoate permease	3.5e-65	PHI:1662	GzCCHC002	Fusarium graminearum	transcription factor	Unaffected pathogenicity
FGSG_00119	431	hypothetical protein	9e-06	PHI:1424	GzC2H092	Fusarium graminearum	transcription factor	Unaffected pathogenicity
FGSG_00126	822	related to capsule-associated protein	1e-14	PHI:139	CAP10	Cryptococcus neoformans	Capsule formation	Reduced virulence
FGSG_00131	213	conserved hypothetical protein	3.8e-08	PHI:183	RBT1	Candida albicans	GPI-modified cell wall protein	Reduced virulence
FGSG_00132	258	probable dis1-suppressing protein kinase dsk1	3.1e-151	PHI:1271	FGSG_00792	Fusarium graminearum	protein kinase	Unaffected pathogenicity
FGSG_00140	1062	related to ankyrin 3	2e-06	PHI:1260	FGSG_13944	Fusarium graminearum	protein kinase	Unaffected pathogenicity
FGSG_00144	691	related to ARG81 - transcription factor involved in arginine metabolism	0	PHI:1991	GzZC306	Fusarium graminearum	transcription factor	Lethal
FGSG_00145	391	probable L-lactate dehydrogenase (cytochrome)	1.9e-23	PHI:2570	CYB2	Candida glabrata	Lactate dehydrogenase	Reduced virulence
FGSG_00147	722	related to transcription factor	0	PHI:1990	GzZC305	Fusarium graminearum	transcription factor	Reduced virulence
FGSG_00148	491	related to allantoate permease	1e-35	PHI:1555	GzMyb019	Fusarium graminearum	transcription factor	Unaffected pathogenicity
FGSG_00150	348	related to endo-polygalacturonase 6	1.6e-95	PHI:2839	RED1	Cochliobolus heterostrophus	Reductase	Reduced virulence
FGSG_11683	735	conserved hypothetical protein	0	PHI:1845	GzZC160	Fusarium graminearum	transcription factor	Unaffected pathogenicity
FGSG_11686	565	conserved hypothetical protein	0	PHI:1738	GzZC053	Fusarium graminearum	transcription factor	Unaffected pathogenicity
FGSG_15687	1032	hypothetical protein	2.5e-05	PHI:1260	FGSG_13944	Fusarium graminearum	protein kinase	Unaffected pathogenicity
FGSG_15688	117	hypothetical protein	5.9e-14	PHI:1980	GzZC295	Fusarium graminearum	transcription factor	Unaffected pathogenicity
FGSG_15690	1129	related to microbial serine proteinase	8e-05	PHI:2007	HOS4	Magnaporthe oryzae	Histone Deacetylation	Unaffected pathogenicity
FGSG_15691	1908	hypothetical protein	3.6e-13	PHI:1260	FGSG_13944	Fusarium graminearum	protein kinase	Unaffected pathogenicity
FGSG_15692	470	hypothetical protein	7.3e-129	PHI:2001	GzZC316	Fusarium graminearum	transcription factor	Unaffected pathogenicity
FGSG_15693	743	related to cytochrome P450	6.6e-13	PHI:500	YHB1	Candida albicans	NO-scavenging flavohemoglobin	Reduced virulence
FGSG_15694	1186	hypothetical protein	4.6e-11	PHI:1675	GzDHHC003	Fusarium graminearum	transcription factor	Unaffected pathogenicity
FGSG_15695	641	related to laccase precursor	1.9e-82	PHI:552	BcLCC2	Botrytis cinerea	Laccase2	Unaffected pathogenicity
FGSG_15696	1141	related to ROT2 - glucosidase II, catalytic subunit	3.2e-09	PHI:526	GAS1	Ustilago maydis	Glucosidase 1	Reduced virulence
FGSG_15697	760	related to C6 transcription factor	1.4e-260	PHI:1717	GzZC032	Fusarium graminearum	transcription factor	Unaffected pathogenicity
In bold: PHI-base homologs present in DAF10 mutant

## Sheet: BLAST DAF140_51 PHI_ homologs
LOCUS	No of AA	MIPS annotation	E Value	PHI-base accession	Gene name	Species	PHI-base annotation	PHI-base phenotype
FGSG_11519	499	related to nicotinamide mononucleotide permease	1.5e-23	PHI:1555	GzMyb019	Fusarium graminearum	transcription factor	Unaffected pathogenicity
FGSG_16048	695	hypothetical protein	0	PHI:1694	GzZC009	Fusarium graminearum	transcription factor	Unaffected pathogenicity
FGSG_11524	409	conserved hypothetical protein	4.9e-41	PHI:1946	GzZC261	Fusarium graminearum	transcription factor	Unaffected pathogenicity
FGSG_11525	568	related to multidrug resistant protein	1.8e-68	PHI:510	CaNAG3	Candida albicans	Unknown	Reduced virulence
FGSG_16049	371	hypothetical protein	1.7e-13	PHI:441	BTP1	Botrytis cinerea	G-protein coupled receptor	Reduced virulence
FGSG_11536	520	probable cycloheximide-inducible protein CIP70 (cytochrome P450 family)	6.3e-12	PHI:2909	CYP51C	Fusarium graminearum	P450 sterol 14a -demethylase, an enzyme essential for sterol biosynthesis and the target of azole fungicides	Mixed outcome
FGSG_16054	360	hypothetical protein	2.2e-18	PHI:1747	GzZC062	Fusarium graminearum	transcription factor	Lethal
FGSG_11540	204	conserved hypothetical protein	0.000185	PHI:2649	Msb2	Candida albicans	Mucin	Reduced virulence
FGSG_11544	1163	conserved hypothetical protein	6.1e-08	PHI:175	HWP1	Candida albicans	Surface protein; hyphal development	Reduced virulence
FGSG_11550	604	related to monooxigenase	1.3e-08	PHI:2378	DEP4	Alternaria brassicicola	Histone Deacetylase Inhibitor	Mixed outcome
FGSG_16056	670	hypothetical protein	0	PHI:1774	GzZC089	Fusarium graminearum	transcription factor	Lethal
FGSG_11552	506	related to allantoate permease	3.4e-63	PHI:1662	GzCCHC002	Fusarium graminearum	transcription factor	Unaffected pathogenicity
FGSG_11556	283	related to short-chain alcohol dehydrogenase	7.8e-122	PHI:784	MGG_00056	Magnaporthe oryzae		Reduced virulence
FGSG_11557	328	related to alcohol dehydrogenase	4.5e-15	PHI:881	MGG_04556	Magnaporthe oryzae	Hypothetical protein	Reduced virulence
FGSG_11558	258	conserved hypothetical protein	1.5e-31	PHI:1784	GzZC099	Fusarium graminearum	transcription factor	Unaffected pathogenicity
FGSG_11559	796	related to beta-glucosidase 1 precursor	2e-233	PHI:191	TOM1	Septoria lycopersici	Tomatinase	Unaffected pathogenicity
FGSG_16058	856	related to sterol glucosyltransferase	1.3e-108	PHI:243	CHIP6	Colletotrichum gloeosporioides	Sterol glycosyl transferase	Reduced virulence
FGSG_11561	411	related to regulatory protein involved in control of sterol uptake	8.1e-246	PHI:1773	GzZC088	Fusarium graminearum	transcription factor	Unaffected pathogenicity
FGSG_16059	350	hypothetical protein	1e-44	PHI:2315	ChLae1	Cochliobolus heterostrophus	Regulate T-toxin biosyn thesis	Mixed outcome
FGSG_11564	136	hypothetical protein	0.000346	PHI:515	UKB1	Ustilago maydis	Serine/threonine kinase	Reduced virulence
FGSG_11566	412	conserved hypothetical protein	0.000126	PHI:714	PKS4 (related: ZEA1)	Fusarium graminearum	Zearalenone synthesis	Unaffected pathogenicity
FGSG_11569	599	conserved hypothetical protein	5e-24	PHI:1887	GzZC202	Fusarium graminearum	transcription factor	Unaffected pathogenicity
FGSG_16062	354	related to formaldehyde dehydrogenase	4.8e-26	PHI:1130	Xdh1	Stagonospora nodorum (related: Phaeosphaeria nodorum)		Unaffected pathogenicity
FGSG_16064	1011	related to PCA1 - P-type ATPase, controls intracellular cadmium level by enhancing cadmium efflux	4.4e-39	PHI:244	CLAP1	Colletotrichum lindemuthianum	Copper transporting ATPase	Loss of pathogenicity
FGSG_04688	309	related to multifunctional beta-oxidation protein	1.3e-24	PHI:2034	MFP1	Magnaporthe oryzae	β-oxidation	Reduced virulence
FGSG_04687	180	hypothetical protein	6e-06	PHI:2608	HWP2	Alternaria alternata	Putative polyketide synthase	Mixed outcome
FGSG_04686	343	related to pyridoxine 4-dehydrogenase	3.8e-12	PHI:419	CSH1	Candida albicans	Cell surface protein	Reduced virulence
FGSG_04683	559	conserved hypothetical protein	0	PHI:1862	GzZC177	Fusarium graminearum	transcription factor	Unaffected pathogenicity
FGSG_04681	265	probable endoglucanase IV precursor	6.8e-56	PHI:1581	GzOB021	Fusarium graminearum	transcription factor	Unaffected pathogenicity
FGSG_16075	655	related to lactose regulatory protein	2.8e-246	PHI:1699	GzZC014	Fusarium graminearum	transcription factor	Unaffected pathogenicity
FGSG_04676	540	related to lactose permease	7.3e-35	PHI:538	FRT1	Botrytis cinerea	Fructose transporter	Unaffected pathogenicity
FGSG_04671	397	conserved hypothetical protein	3.4e-233	PHI:1863	GzZC178	Fusarium graminearum	transcription factor	Unaffected pathogenicity
FGSG_16076	469	related to tartrate transporter	2.4e-23	PHI:1555	GzMyb019	Fusarium graminearum	transcription factor	Unaffected pathogenicity
FGSG_04666	674	related to pathway-specific regulatory protein nit-4	0	PHI:1700	GzZC015	Fusarium graminearum	transcription factor	Unaffected pathogenicity
FGSG_16077	371	hypothetical protein	4.5e-14	PHI:441	BTP1	Botrytis cinerea	G-protein coupled receptor	Reduced virulence
FGSG_04658	463	related to putative tartrate transporter	3.7e-24	PHI:1662	GzCCHC002	Fusarium graminearum	transcription factor	Unaffected pathogenicity
FGSG_04654	346	related to agglutinin isolectin 1 precursor	4e-06	PHI:425	MPF3	Cryptococcus neoformans	Mannoprotein	Reduced virulence
FGSG_16078	1425	hypothetical protein	2.9e-07	PHI:1420	GzC2H088	Fusarium graminearum	transcription factor	Unaffected pathogenicity
FGSG_04652	123	hypothetical protein	7.3e-05	PHI:2608	HWP2	Alternaria alternata	Putative polyketide synthase	Mixed outcome
FGSG_16080	597	related to chitinase	2.6e-12	PHI:144	CHT42	Trichoderma virens	Chitinase	Reduced virulence
FGSG_04647	295	probable gEgh 16 protein	4.6e-72	PHI:256	GAS1	Magnaporthe oryzae	Appressorial penetration	Reduced virulence
FGSG_04643	728	conserved hypothetical protein	0	PHI:1815	GzZC130	Fusarium graminearum	transcription factor	Unaffected pathogenicity
FGSG_04636	535	related to quinate transport protein	2.4e-30	PHI:2968	Hxs1	Cryptococcus neoformans	Glucose uptake and transport	Reduced virulence
FGSG_12210	596	hypothetical protein	2.8e-11	PHI:2649	Msb2	Candida albicans	Mucin	Reduced virulence
FGSG_12211	305	related to nitrogen metabolic regulation protein nmr	2.3e-10	PHI:2175	NMR3	Magnaporthe oryzae	Corepressor to control virulence-associated gene expression downstream of Tps1	Reduced virulence
FGSG_16083	604	hypothetical protein	1.8e-05	PHI:80	TOP1	Candida albicans	Topoisomerase I	Reduced virulence
FGSG_04628	554	conserved hypothetical protein	1.9e-78	PHI:2199	MoRgs8	Magnaporthe oryzae	Regulation of intracellular cAMP levels	Unaffected pathogenicity
FGSG_04627	1153	related to nik-1 protein (Os-1p protein)	1.8e-15	PHI:2482	AlHK1	Alternaria longipes	Group III two-component Histidine Kinase	Increased virulence (Hypervirulence)
FGSG_04626	199	hypothetical protein	3.3e-112	PHI:1445	GzGATA003	Fusarium graminearum	transcription factor	Unaffected pathogenicity
FGSG_04621	487	related to monoamine oxidase N	2e-07	PHI:2227	pao	Ustilago maydis	polyamine oxidase	Mixed outcome
FGSG_04618	146	related to vegetatible incompatibility protein HET-E-1	9.1e-17	PHI:2020	Tup1	Ustilago maydis	Transcription repression	Mixed outcome

## Sheet: BLAST DAF141_28 PHI_ homologs
LOCUS	No of AA	MIPS annotation	E Value	PHI-base accession	Gene name	Species	PHI-base annotation	PHI-base phenotype
FGSG_06436	773	conserved hypothetical protein	0	PHI:1965	GzZC280	Fusarium graminearum	transcription factor	Unaffected pathogenicity
FGSG_06437	531	related to triacylglycerol lipase V precursor	1.1e-35	PHI:541	LIP1	Botrytis cinerea	Lipase	Unaffected pathogenicity
FGSG_06439	364	conserved hypothetical protein	1e-15	PHI:441	BTP1	Botrytis cinerea	G-protein coupled receptor	Reduced virulence
FGSG_06442	473	conserved hypothetical protein	5.4e-281	PHI:1964	GzZC279	Fusarium graminearum	transcription factor	Unaffected pathogenicity
FGSG_06444	334	conserved hypothetical protein	9.9e-58	PHI:2394	Conserved	Fusarium graminearum		Increased virulence (Hypervirulence)
FGSG_06445	354	probable endo-1,4-beta-xylanase	1.6e-41	PHI:2206	MGG_14243	Magnaporthe oryzae	Endo-beta-1,4 xylanase	Reduced virulence
FGSG_06447	505	related to O-methylsterigmatocystin oxidoreductase	3.3e-18	PHI:2393	Related	Fusarium graminearum		Increased virulence (Hypervirulence)
FGSG_06448	690	conserved hypothetical protein	0	PHI:1714	GzZC029	Fusarium graminearum	transcription factor	Lethal
FGSG_06453	519	related to putative tartrate transporter	7.9e-31	PHI:1662	GzCCHC002	Fusarium graminearum	transcription factor	Unaffected pathogenicity
FGSG_06455	284	related to 3-oxoacyl-(acyl carrier protein) reductase	1.2e-26	PHI:2034	MFP1	Magnaporthe oryzae	β-oxidation	Reduced virulence
FGSG_06459	265	related to delta3-cis-delta2-trans-enoyl-CoA isomerase	9e-08	PHI:509	AFT3	Alternaria alternata	AF-toxin biosynthesis	Loss of pathogenicity
FGSG_06460	582	conserved hypothetical protein	0	PHI:1840	GzZC155	Fusarium graminearum	transcription factor	Unaffected pathogenicity
FGSG_06462	1644	related to coenzyme a synthetase	3.3e-23	PHI:2321	SidI	Aspergillus fumigatus	Acyl-CoA ligase	Reduced virulence
FGSG_06464	517	related to sugar transporter	5.3e-43	PHI:2968	Hxs1	Cryptoccus neoformans	Glucose uptake and transport	Reduced virulence
FGSG_06467	373	conserved hypothetical protein	1.5e-30	PHI:1613	GzP53L006	Fusarium graminearum	transcription factor	Unaffected pathogenicity
FGSG_06468	502	related to putative tartrate transporter	2e-39	PHI:1555	GzMyb019	Fusarium graminearum	transcription factor	Unaffected pathogenicity
FGSG_06477	161	probable scytalone dehydratase	7.3e-45	PHI:58	SCD1	Colletotrichum lagenarum	Scytalone dehydratase	Reduced virulence
FGSG_06479	762	conserved hypothetical protein	4e-06	PHI:2649	Msb2	Candida albicans	Mucin	Reduced virulence
FGSG_06480	320	related to aliphatic nitrilase	3.9e-56	PHI:143	CHT	Gloeocercospora sorghi	Cyanide hydratase	Unaffected pathogenicity
FGSG_11614	502	conserved hypothetical protein	8.6e-301	PHI:1278	FGSG_09150	Fusarium graminearum	protein kinase	Unaffected pathogenicity
FGSG_12922	562	related to malonyl CoA synthetase	2.7e-08	PHI:12	HTS1	Cochliobulus carbonum	Cylic Peptide Synthase	Loss of pathogenicity
FGSG_14027	276	conserved hypothetical protein	7.5e-21	PHI:1260	FGSG_13944	Fusarium graminearum	protein kinase	Unaffected pathogenicity
FGSG_16070	339	hypothetical protein	2e-06	PHI:233	TOXE	Cochliobulus carbonum	Transcription factor	Reduced virulence
FGSG_16654	1034	related to chitinase	2e-06	PHI:144	CHT42	Trichoderma virens	Chitinase	Reduced virulence
FGSG_16657	547	related to isoamyl alcohol oxidase	1.9e-54	PHI:716	ZEB1	Fusarium graminearum	Zearalenone synthesis	Unaffected pathogenicity
FGSG_16661	495	related to TNA1 - High affinity nicotinic acid plasma membrane permease	8.3e-22	PHI:1555	GzMyb019	Fusarium graminearum	transcription factor	Unaffected pathogenicity
FGSG_16663	686	hypothetical protein	4e-158	PHI:1818	GzZC133	Fusarium graminearum	transcription factor	Unaffected pathogenicity
FGSG_17682	793	conserved hypothetical protein	2.5e-26	PHI:1814	GzZC129	Fusarium graminearum	transcription factor	Lethal

## Sheet: BLAST DAF10_57 PHI_ homologs
LOCUS	No of AA	MIPS annotation	E Value	PHI-base accession	Gene name	Species	PHI-base annotation	PHI-base phenotype
FGSG_00006	296	related to gEgh 16 protein	6.7e-39	PHI:257	GAS2	Magnaporthe oryzae		Reduced virulence
FGSG_00011	719	conserved hypothetical protein	0	PHI:1992	GzZC307	Fusarium graminearum	transcription factor	Unaffected pathogenicity
FGSG_00012	518	related to benzoate 4-monooxygenase cytochrome P450	1.5e-26	PHI:438	BcBOT1	Botrytis cinerea	Cytochrome P450 monooxygenase	Reduced virulence
FGSG_00013	534	related to quinate transport protein	3.5e-50	PHI:2968	Hxs1	Cryptococcus neoformans	Glucose uptake and transport	Reduced virulence
FGSG_00015	538	related to hexose transporter protein	1.7e-20	PHI:538	FRT1	Botrytis cinerea	Fructose transporter	Unaffected pathogenicity
FGSG_00019	542	conserved hypothetical protein	0.000175	PHI:317	RHBA	Aspergillus fumigatus	Nutrient signalling	Reduced virulence
FGSG_00026	405	related to monocarboxylate transporter 2	3.8e-54	PHI:812	MGG_10702	Magnaporthe oryzae	Hypothetical protein	Reduced virulence
FGSG_00028	275	probable metalloprotease MEP1	4e-67	PHI:479	MEP1	Coccidioides posadasii	Metalloproteinase	Reduced virulence
FGSG_00034	526	related to alpha-glucoside transport protein	1.5e-21	PHI:2968	Hxs1	Cryptococcus neoformans	Glucose uptake and transport	Reduced virulence
FGSG_00036	1598	probable fatty acid synthase, alpha subunit	0	PHI:96	FAS2	Candida albicans	Fatty acid synthetase	Loss of pathogenicity
FGSG_00046	1445	related to multidrug resistance protein	4.3e-43	PHI:267	MLT1	Candida albicans	ABC transporter	Reduced virulence
FGSG_00047	401	conserved hypothetical protein	2.6e-07	PHI:2311	PKS	Metarhizium anisopliae	Dihydroxynaphthalene Melanin Biosynthesis	Increased virulence (Hypervirulence)
FGSG_00049	382	related to branched-chain amino acid aminotransferase	2.1e-67	PHI:157	TOXF	Cochliobolus carbonum	Branched-chain-amino-acid aminotransferase	Loss of pathogenicity
FGSG_00051	325	related to aliphatic nitrilase	2.2e-54	PHI:143	CHT	Gloeocercospora sorghi	Cyanide hydratase	Unaffected pathogenicity
FGSG_00052	332	related to Zn(II)Cys6 transcriptional activator	2.2e-198	PHI:1998	GzZC313	Fusarium graminearum	transcription factor	Unaffected pathogenicity
FGSG_00054	309	conserved hypothetical protein	8.8e-05	PHI:2835	RED2	Cochliobolus heterostrophus	Putative short chain dehydrogenase	Reduced virulence
FGSG_00058	504	related to nicotinamide mononucleotide permease	1.3e-43	PHI:1555	GzMyb019	Fusarium graminearum	transcription factor	Unaffected pathogenicity
FGSG_00067	520	related to hexose transporter protein	1.3e-17	PHI:538	FRT1	Botrytis cinerea	Fructose transporter	Unaffected pathogenicity
FGSG_00069	613	related to transcription activator amyR	0	PHI:2000	GzZC315	Fusarium graminearum	transcription factor	Unaffected pathogenicity
FGSG_00070	545	probable alpha-glucoside transport protein	2.5e-35	PHI:2240	Srt1	Ustilago maydis	Sucrose Transporter	reduced virulence
FGSG_00072	278	conserved hypothetical protein	1.6e-07	PHI:2649	Msb2	Candida albicans	Mucin	Reduced virulence
FGSG_00073	336	conserved hypothetical protein	5.7e-05	PHI:2022	BUF1	Magnaporthe oryzae		Loss of pathogenicity
FGSG_00075	560	related to phthalate 4,5-dioxygenase oxygenase reductase subunit	0.000237	PHI:500	YHB1	Candida albicans	NO-scavenging flavohemoglobin	Reduced virulence
FGSG_00078	327	related to aldo/keto reductase	0.00021	PHI:419	CSH1	Candida albicans	Cell surface protein	Reduced virulence
FGSG_00082	534	related to triacylglycerol lipase V precursor	8.5e-20	PHI:541	LIP1	Botrytis cinerea	Lipase	Unaffected pathogenicity
FGSG_00083	526	related to allantoate permease	2.9e-65	PHI:1662	GzCCHC002	Fusarium graminearum	transcription factor	Unaffected pathogenicity
FGSG_00085	490	related to transporter protein	4.1e-13	PHI:1555	GzMyb019	Fusarium graminearum	transcription factor	Unaffected pathogenicity
FGSG_00087	516	related to hexose transporter protein	2.6e-26	PHI:2968	Hxs1	Cryptococcus neoformans	Glucose uptake and transport	Reduced virulence
FGSG_00092	442	related to salicylate 1-monooxygenase	6.7e-52	PHI:413	MPD1	Stagonospora nodorum	Mannitol 1-phosphate dehydrogenase	Unaffected pathogenicity
FGSG_00097	582	conserved hypothetical protein	2e-06	PHI:2567	CaNdt80p	Candida albicans	Transcription Factor	Loss of pathogenicity
FGSG_00100	503	related to 6-hydroxy-d-nicotine oxidase	9.6e-42	PHI:1046	CTB5	Cercospora nicotianae	oxidoreductase	Reduced virulence
FGSG_00101	334	related to integral membrane protein	3.4e-10	PHI:874	MGG_00435	Magnaporthe oryzae	Hypothetical protein	Loss of pathogenicity
FGSG_00102	547	related to C6 zink-finger protein PRO1A	0	PHI:1997	GzZC312	Fusarium graminearum	transcription factor	Unaffected pathogenicity
FGSG_00103	684	related to glu/asp-tRNA amidotransferase subunit A	1.3e-20	PHI:2654	DUR1,2	Candida albicans	Urea metabolism	Reduced virulence
FGSG_11581	465	conserved hypothetical protein	3e-06	PHI:1479	GzHMG011	Fusarium graminearum	transcription factor	Unaffected pathogenicity
FGSG_11582	118	conserved hypothetical protein	1e-06	PHI:2548	KRR1	Aspergillus fumigatus	Component of 90S preribosomal particles	Mixed outcome
FGSG_11606	206	related to hexose transporter protein	4.8e-08	PHI:2968	Hxs1	Cryptococcus neoformans	Glucose uptake and transport	Reduced virulence
FGSG_11644	560	related to ankyrin	0.000182	PHI:1260	FGSG_13944	Fusarium graminearum	protein kinase	Unaffected pathogenicity
FGSG_11645	682	related to proteoglycan	2.5e-19	PHI:2649	Msb2	Candida albicans	Mucin	Reduced virulence
FGSG_11654	737	related to nitrate assimilation regulatory protein	0	PHI:1750	GzZC065	Fusarium graminearum	transcription factor	Unaffected pathogenicity
FGSG_11656	2060	related to FAS1 - fatty-acyl-CoA synthase, beta chain	0	PHI:97	TOXC	Cochliobolus carbonum	Fatty acid synthetase	Reduced virulence
FGSG_11657	740	conserved hypothetical protein	1.2e-11	PHI:52	NUT1	Magnaporthe oryzae	GATA transcription factor for nitrogen metabolism	Reduced virulence
FGSG_11658	338	hypothetical protein	5.1e-195	PHI:1315	GzbHLH016	Fusarium graminearum	transcription factor	Unaffected pathogenicity
FGSG_11662	516	related to L-fucose permease	2e-05	PHI:175	HWP1	Candida albicans	Surface protein; hyphal development	Reduced virulence
FGSG_11671	841	related to beta-glucosidase	1e-41	PHI:748	um00446	Ustilago maydis	probable beta-glucosidase	Unaffected pathogenicity
FGSG_11672	515	conserved hypothetical protein	7e-306	PHI:1749	GzZC064	Fusarium graminearum	transcription factor	Unaffected pathogenicity
FGSG_11675	279	hypothetical protein	1e-06	PHI:2649	Msb2	Candida albicans	Mucin	Reduced virulence
FGSG_11677	751	conserved hypothetical protein	4.1e-79	PHI:672	CAS1	Cryptococcus neoformans	Capsule polysaccharide biosynthesis	Increased virulence (Hypervirulence)
FGSG_15673	7855	non-ribosomal peptide synthetase	5.2e-279	PHI:2511	Pes1	Aspergillus fumigatus	Nonribosomal peptide synthetase gene	Reduced virulence
FGSG_15679	1406	hypothetical protein	2.3e-17	PHI:517	CaEAP1	Candida albicans	Cell wall adhesin	Reduced virulence
FGSG_15682	778	related to salicylate 1-monooxygenase	1.3e-46	PHI:2376	DEP2	Alternaria brassicicola	Histone Deacetylase Inhibitor	Mixed outcome
FGSG_15684	749	hypothetical protein	0	PHI:1999	GzZC314	Fusarium graminearum	transcription factor	Unaffected pathogenicity
FGSG_15685	455	related to AMD2 - acetamidase	4.6e-19	PHI:2654	DUR1,2	Candida albicans	Urea metabolism	Reduced virulence"
FGSG_15686	510	related to multidrug resistance proteins	4.5e-47	PHI:1161	MgMfs1	Zymoseptoria tritici	major facilitator superfamily transporter	Chemistry target
FGSG_16069	403	probable cytochrome P450 55A2	0.00016	PHI:2908	CYP51B	Fusarium graminearum	P450 sterol 14a -demethylase, an enzyme essential for sterol biosynthesis and the target of azole fungicides	Mixed outcome
FGSG_16072	1276	hypothetical protein	6.7e-16	PHI:1260	FGSG_13944	Fusarium graminearum	protein kinase	Unaffected pathogenicity
FGSG_17598	529	related to O-methylsterigmatocystin oxidoreductase	3.6e-204	PHI:2393	Related	Fusarium graminearum	0	Increased virulence (Hypervirulence)

## Sheet: BLAST Z43R606-35 PHI homologs
QUERYLOCUS	No of AA	MIPS annotation	E Value	PHI-base accession	Gene name	Species	PHI-annotation	PHI-base phenotype
FGSG_15982	535	probable isoamyl alcohol oxidase	7.4e-165	PHI:716	ZEB1	Fusarium graminearum	Zearalenone synthesis	Unaffected pathogenicity
FGSG_17745	2352	probable type I polyketide synthase	0	PHI:714	PKS4	Fusarium graminearum	Zearalenone synthesis	Unaffected pathogenicity
FGSG_15980	1985	probable polyketide synthase	0	PHI:713	PKS13	Fusarium graminearum	Zearalenone synthesis	Unaffected pathogenicity
FGSG_02394	2325	related to AM-toxin synthetase (AMT)	4.1e-208	PHI:2511	Pes1	Aspergillus fumigatus	Nonribosomal peptide synthetase gene	Reduced virulence
FGSG_15977	295	hypothetical protein	4.8e-05	PHI:175	HWP1	Candida albicans	Surface protein; hyphal development	Reduced virulence
FGSG_02386	254	probable pectate lyase	1.5e-57	PHI:13	PELA	Nectria haematococca	Pectate lyase	Unaffected pathogenicity
FGSG_02384	456	conserved hypothetical protein	2.4e-270	PHI:1970	GzZC285	Fusarium graminearum	transcription factor	Unaffected pathogenicity
FGSG_02382	487	related to putative tartrate transporter	8.2e-30	PHI:1555	GzMyb019	Fusarium graminearum	transcription factor	Unaffected pathogenicity
FGSG_15975	463	related to integral membrane protein PTH11	0.000722	PHI:874	MGG_00435	Magnaporthe oryzae	Hypothetical protein	Loss of pathogenicity
FGSG_02368	672	related to fungal specific transcription factor	0	PHI:1971	GzZC286	Fusarium graminearum	transcription factor	Unaffected pathogenicity
FGSG_02367	395	related to trichodiene oxygenase cytochrome P450	1.4e-16	PHI:438	BcBOT1	Botrytis cinerea	Cytochrome P450 monooxygenase	Reduced virulence
FGSG_02366	532	related to sterigmatocystin biosynthesis P450 monooxygenase STCS	3.9e-09	PHI:438	BcBOT1	Botrytis cinerea	Cytochrome P450 monooxygenase	Reduced virulence
FGSG_15974	331	hypothetical protein	2.5e-29	PHI:1613	GzP53L006	Fusarium graminearum	transcription factor	Unaffected pathogenicity
FGSG_02358	558	probable alpha-glucoside transport protein	1.5e-30	PHI:2240	Srt1	Ustilago maydis	Sucrose Transporter	reduced virulence
FGSG_02355	342	related to dTDP-glucose 4,6-dehydratase	5.2e-70	PHI:274	USX1	Cryptococcus neoformans	UDP-xylose synthase	Loss of pathogenicity
FGSG_02354	430	conserved hypothetical protein	1.7e-15	PHI:144	CHT42	Trichoderma virens	Chitinase	Reduced virulence
FGSG_02352	496	related to CIT2 - citrate (si)-synthase, peroxisomal	2.5e-18	PHI:447	MCSA	Aspergillus fumigatus	Methylcitrate synthase	Reduced virulence
FGSG_12118	3138	conserved hypothetical protein	5.8e-72	PHI:198	ALS1	Candida albicans	Cell surface protein	Reduced virulence
FGSG_15971	308	hypothetical protein	1.1e-10	PHI:198	ALS1	Candida albicans	Cell surface protein	Reduced virulence
FGSG_02346	481	probable c-14 sterol reductase ERG-3	8.9e-13	PHI:2728	FgERG4	Fusarium graminearum	Sterol C-24 reductase	Reduced virulence
FGSG_15970	441	hypothetical protein	1.7e-07	PHI:1675	GzDHHC003	Fusarium graminearum	transcription factor	Unaffected pathogenicity
FGSG_15969	517	related to cytochrome P450 (fragment)	9.6e-45	PHI:438	BcBOT1	Botrytis cinerea	Cytochrome P450 monooxygenase	Reduced virulence
FGSG_02343	584	related to potential drug facilitator PEP5	1e-50	PHI:131	TRI12	Fusarium sporotrichioides	Toxin efflux pump	Unaffected pathogenicity
FGSG_02342	226	probable cutinase 1 precursor	7.5e-66	PHI:2849	cutA	Fusarium solani f. sp. cucurbitae	Cutinase	Unaffected pathogenicity
FGSG_02334	388	related to integral membrane protein PTH11	9e-05	PHI:404	PTH11	Magnaporthe oryzae	Membrane protein	Reduced virulence
FGSG_02330	602	related to laccase precursor	6.1e-14	PHI:552	BcLCC2	Botrytis cinerea	Laccase2	Unaffected pathogenicity
FGSG_02328	677	laccase that catalyse the dimerization of two 9-hydroxyrubrofusarin in C7 positions	3.3e-104	PHI:2700	lac2	Colletotrichum orbiculare	Laccase gene	Reduced virulence
FGSG_02326	439	o-methyltransferase that catalyse the methylation of nor-rubrofusarin resulting in formation of rubrofusarin	2.1e-85	PHI:1051	CTB3	Cercospora nicotianae	dual methyltransferase and FAD-dependent monooxygenase	Reduced virulence
FGSG_02324	2067	polyketide synthase that catalyse the condensation of one acetyl-CoA and six malonyl-CoA resulting in formation of nor-rubrofusarin	0	PHI:101	ALB1	Aspergillus fumigatus	Polyketide synthase	Reduced virulence
FGSG_02323	670	binuclear zinc cluster transcription factor that regulates the ratio between aurofusarin and rubrofusarin biosynthesis	0	PHI:1972	GzZC287	Fusarium graminearum	transcription factor	Unaffected pathogenicity
FGSG_02322	544	aurofusarin/rubrofusarin efflux pump AFLT	1.4e-142	PHI:544	BCMFS1	Botrytis cinerea	MFS transporters	Unaffected pathogenicity
FGSG_02321	506	oxidoreductase that catalyses the conversion of dimeric 9-hydroxyrubrofusarin to aurofusarin	4.7e-12	PHI:1046	CTB5	Cercospora nicotianae	oxidoreductase	Reduced virulence
FGSG_02320	398	pathway specific binuclear zinc cluster transcription factor for the aurofusarin gene cluster	4e-234	PHI:1973	GIP2	Fusarium graminearum	transcription factor	Unaffected pathogenicity
FGSG_02316	1463	related to multidrug resistance protein	3.1e-49	PHI:267	MLT1	Candida albicans	ABC transporter	Reduced virulence
FGSG_02315	7639	related to non-ribosomal peptide synthetase	0	PHI:2511	Pes1	Aspergillus fumigatus	Nonribosomal peptide synthetase gene	Reduced virulence

[truncated: 1 more sheets: TF_lethal]
